# Supplementary material for: Deciphering the Molecular Machinery—Influence of sE-Cadherin on Tumorigenic Traits of Prostate Cancer Cells
Source: Biology (Basel). 2021 Oct 7;10(10):1007. doi: 10.3390/biology10101007 (PMC8533516; doi:10.3390/biology10101007)
Supplement: Supplementary file 1 [file biology-10-01007-s001.zip]

Archive with 1 entries (1 files):
- biology-1382076-supplementary-FC.pdf
